# Supplementary material for: A moth pheromone brewery: production of (Z)-11-hexadecenol by heterologous co-expression of two biosynthetic genes from a noctuid moth in a yeast cell factory
Source: Microb Cell Fact. 2013 Dec 13;12:125. doi: 10.1186/1475-2859-12-125 (PMC4126085; doi:10.1186/1475-2859-12-125)
Supplement: Additional file 5 — Species abbreviations. [file 1475-2859-12-125-S5.xlsx]

## Sheet: Blad1
Abbreviation	Species	Lepidoptera
Aae	Aedes aegypti
Aam	Amblyomma americanum
Ada	Anopheles darlingi
Ado	Acheta domesticus
Aec	Acromyrmex echinatior
Aga	Anopheles gambiae
Aim	Ailuropoda melanoleuca
Ama	Amblyomma maculatum
Ame	Apis mellifera
Ape	Antheraea pernyi	x
Api	Acyrthosiphon pisum
Asc	Ascotis selenaria cretacea	x
Ase	Agrotis segetum	x
Ava	Amblyomma variegatum
Ave	Argyrotaenia velutinana	x
Ban	Bicyclus anynana	x
Bfl	Branchiostoma floridae
Bim	Bombus impatiens
Bla	Bombus lapidarius
Bmo	Bombyx mori	x
Bta	Bos taurus
Bte	Bombus terrestris
Cbi	Caenorhabditis briggsae
Cbr	Caenorhabditis brenneri
Cfl	Camponotus floridanus
Che	Ctenopseustis herana	x
Cob	Ctenopseustis obliquana	x
Cpa	Choristoneura parallela	x
Cqu	Culex quinquefasciatus
Cre	Caenorhabditis remanei
Cro	Choristoneura rosaceana	x
Dan	Drosophila ananassae
Dea	Delia antiqua
Dep	Dendrolimus punctatus	x
Der	Drosophila erecta
Dgr	Drosophila grimshawi
Dme	Drosophila melanogaster
Dmo	Drosophila mojavensis
Dpe	Drosophila persimilis
Dpl	Danaus plexippus	x
Dpp	Drosophila pseudoobscura pseudoobscura
Dpu	Daphnia pulex
Dse	Drosophila sechellia
Dvi	Drosophila virilis
Dwi	Drosophila willistoni
Dya	Drosophila yakuba
Epo	Epiphyas postvittana	x
Gga	Gallus gallus
Gmm	Glossina morsitans morsitans
Har	Helicoverpa armigera	x
Has	Helicoverpa assulta	x
Her	Heliconius erato	x
Hme	Heliconius melpomene	x
Hos	Homo sapiens
Hsa	Harpegnathos saltator
Hsu	Heliothis subflexa	x
Hvi	Heliothis virescens	x
Hze	Helicoverpa zea	x
Isc	Ixodes scapularis
Lca	Lampronia capitella	x
Mam	Macaca mulatta
Mau	Mesocricetus auratus
Mbr	Mamestra brassicae	x
Mdo	Monodelphis domestica
Mmu	Mus musculus
Moc	Metaseiulus occidentalis
Mse	Manduca sexta	x
Mud	Musca domestica
Nvi	Nasonia vitripennis
Ofu	Ostrinia furnacalis	x
Oga	Otolemur garnettii
Ola	Ostrinia latipennis	x
Onu	Ostrinia nubilalis	x
OnuE	Ostrinia nubilalis (E-strain)	x
OnuZ	Ostrinia nubilalis (Z-strain)	x
Obr	Operophtera brumata
Osc	Ostrinia scapulalis	x
Pab	Pongo abelii
Pex	Planotortrix excessana	x
Phc	Pediculus humanus corporis
Pno	Planotortrix notophaea	x
Poc	Planotortrix octo	x
Ptr	Pan troglodytes
Sex	Spodoptera exigua	x
Sha	Sarcophilus harrisii
Sin	Solenopsis invicta
Sko	Saccoglossus kowalevskii
Sli	Spodoptera littoralis	x
Tca	Tribolium castaneum
Tma	Torpedo marmorata
Tni	Trichoplusia ni	x
Tpi	Thaumetopoea pityocampa	x
Tpu	Thitarodes pui	x
Tru	Takifugu rubripes
Xtr	Xenopus (Silurana) tropicalis
Yev	Yponomeuta evonymella	x
Ypa	Yponomeuta padella	x
Yro	Yponomeuta rorrella	x
