# Supplementary material for: A moth pheromone brewery: production of (Z)-11-hexadecenol by heterologous co-expression of two biosynthetic genes from a noctuid moth in a yeast cell factory
Source: Microb Cell Fact. 2013 Dec 13;12:125. doi: 10.1186/1475-2859-12-125 (PMC4126085; doi:10.1186/1475-2859-12-125)
Supplement: Additional file 6 — Primer sequences. [file 1475-2859-12-125-S6.xlsx]

## Sheet: Blad1
Primer Name	Primer Sequence (5’à 3’)
Table 1
Primer	Sequence
P1041	GGGAAGCGCGCCATTGTGTT
P1051	AGTGAGCTCGAATTGCGGCC
pFLAseF02D9-s2	CGGGATCCGTCATGGCTCAAGGTGTCCAAA
pFLAseF02D9-as2	GCGTCGACTTAATTGTCTTTCCAGATTTTCAA
pJET-F1	CGACTCACTATAGGGAGAGCGGC
pJET-R1	AAGAACATCGATTTTCCATGGCAG
pFlAsFARas3	GCTTCAATAAAAAAATCATCAGAACAC
pFlAsFARs53	gcgATGCCAGTGCTAACTTCAAGAGAAGATG
pGAL1-vec-F4	ctcactgcccgctttccagtcgggaaacctgtcgtgccagACGGATTAGAAGCCGCCGAGCGGGTGACAGCC
ptCYC-vec-R4	aaccgcctctccccgcgcgttggccgattcattaatgcagCAGCTTGCAAATTAAAGCCTTCGAGCGTCCC
pAs11pyex015	ggatccgcggccgcgtcgacctcgaATGGCTCAAGGTGTCCAAA
pAs11pyex01as5	ctcgagtgcgcccgcaccggctccTGGATTGTCTTTCCAGATTTTCAAAAAATCTTC
pAsFpyex01s5	ggagccggtgcgggcgcactcgagATGCCAGTGCTAACTTCAAGAG
pAsFpyex01as5	gtggtgtccacgcggaaccagagacCTATTTTTTCTTCTCCAAAAAGCG
pYEXCHT-F1	CATATAGAAGTCATCGA
pYEXCHT-R1	tttgcagctaccacatt
Gal11	AATATACCTCTATACTTTAACGTC
V51	ACCGAGGAGAGGGTTAGGGAT
1Vector specific primers. 2Gene Specific Primers (GSP) for AseΔ11, including RE sites BamHI and EcoRI. 3GSP for AseFAR. 4Primers for AseFAR amplification and homology to pYEXCHT (small letters). 5Primers for both AseFAR and AseΔ11 for amplification and ORF fusion by homologous recombination into pYEXCHT (small letters).
